# Supplementary material for: Tandem utilization of CO2 photoreduction products for the carbonylation of aryl iodides
Source: Nat Commun. 2022 May 26;13:2964. doi: 10.1038/s41467-022-30676-y (PMC9135707; doi:10.1038/s41467-022-30676-y)
Supplement: Supplementary file 2 — Source data [file 41467_2022_30676_MOESM2_ESM.xlsx]

## Sheet: Figure 3a
the irradiation time of CO and H2 production
Time / h	CO yield	H2 yield	Median number	rate / μmol h-1
0	0	0	2	2.08893
4	8.35572	5.58404	6	1.86123
8	15.8006	6.31353	10	4.3298
12	33.1198	11.941	14	13.0482
16	85.3124	21.0493

## Sheet: Figure 3b
The amount of CO and H2 produced with NNU-55-M (M= Ni /Co)
	CO yield	H2 yield
NNU-55-Ni	85.3	21.04
NNU-55-Co	12.6	89.3

## Sheet: Figure 3c
Mass spectra (m / z = 29) analysis for reduction product CO under 13CO2 atmosphere. (Scan)
	m / z	Relative Abundance
	10.3	20.8473
	11.1	40.4326
13C	13	74244.2
	14.5	3121.25
16O	16	33323.5
	19	5.54154
	20.4	21.9723
	21.6	21.5497
	22.7	30.1172
	23.5	15.4783
	24	20.6707
	25.1	41.89
	26.2	156.656
	27	441.125
	28.1	15018.2
13CO	29	4.09469e+06
	30	1738.43
	31	10807.8
	32.8	12.4107
	33.4	7.68116
	35.1	20.759
	36.4	2.46645
	37.7	15.6286
	41	239.435
	41.7	107.749
	42.9	45.2216
	44	153.733
	45	238.137
	45.6	18.0286
	46.9	13.1076
	47.4	17.4115
	48	1.48893
	48.4	3.21244
	49.4	6.8909
	50.6	15.9754
	51.2	18.9428
	51.7	23.4288
	52.5	30.0953
	53.4	16.9049
	54.2	16.9987
	54.8	20.1231
	55.9	5.76019
	56.5	5.32653
	57.9	24.7914
	59.9	24.0177

## Sheet: Figure 3d
The recycle experiments of NNU-55-Ni
Cycle number	CO yield
1	84.523
2	126.867
3	130.267

## Sheet: Figure 3e
The experimental Ni K-edge XANES spectra of NNU-55-Ni samples before and after photocatalytic CO2RR
energy	Ref_Ni_foil	NNU-55-Ni	After catalysis	NiO
8133.02	0.00107	0.00108	0.00113	0.000356396
8143.03	0.000901343	0.000775487	0.000780812	0.000337008
8153	0.000724891	0.000551001	0.000491221	0.000297301
8163.01	0.000448955	0.000259765	0.000261736	0.000207418
8172.96	4.25264e-05	6.86074e-05	5.93319e-05	0.000109792
8182.96	-0.000184852	-0.000117399	-0.000117583	8.22395e-05
8193.02	-0.000200694	-0.000285809	-0.000320842	-7.27029e-05
8203.02	-0.000387702	-0.000448861	-0.000464833	-5.0931e-05
8213.03	-0.000564502	-0.000590008	-0.000588466	-0.000228119
8223.02	-0.000657472	-0.000686308	-0.000675874	-0.000153195
8233.03	-0.000723707	-0.000794696	-0.000803079	-0.000208691
8243.01	-0.000703189	-0.000842719	-0.000839635	-0.000348356
8253.02	-0.000641154	-0.000856986	-0.000819481	-0.000233775
8263	-0.000377963	-0.000822156	-0.000763118	-0.000166479
8273.03	-0.000127411	-0.00068421	-0.000671572	9.28939e-06
8283.03	0.00016651	-0.000393554	-0.000391793	0.000295062
8292.96	0.000557089	6.91584e-05	7.74243e-05	0.000789164
8303.01	0.00173	0.000953433	0.000953417	0.00168
8313.01	0.00395	0.00276	0.0027	0.00336
8313.24	0.00404	0.00283	0.00275	0.00342
8313.5	0.00402	0.0029	0.00281	0.00348
8313.76	0.00415	0.00297	0.00289	0.00355
8314.01	0.00419	0.00304	0.00297	0.00362
8314.25	0.00429	0.00312	0.00303	0.00366
8314.5	0.00439	0.0032	0.00311	0.00373
8314.76	0.0045	0.00329	0.0032	0.0038
8315.01	0.00464	0.00336	0.00327	0.00387
8315.25	0.00462	0.00345	0.00334	0.00393
8315.5	0.00487	0.00353	0.00344	0.004
8315.75	0.00503	0.0036	0.0035	0.00407
8315.99	0.00508	0.00369	0.0036	0.00414
8316.26	0.00515	0.00378	0.00368	0.00422
8316.5	0.00533	0.00388	0.00379	0.0043
8316.75	0.00534	0.00396	0.00386	0.00439
8317.01	0.00555	0.00407	0.00397	0.00447
8317.26	0.00565	0.00417	0.00407	0.0045
8317.51	0.00588	0.00426	0.00416	0.0046
8317.76	0.00592	0.00436	0.00426	0.00469
8318	0.00613	0.00447	0.00437	0.00479
8318.25	0.0063	0.00459	0.00448	0.0049
8318.5	0.00645	0.00469	0.00459	0.00498
8318.74	0.0066	0.0048	0.0047	0.00508
8319.02	0.0068	0.00493	0.00483	0.00518
8319.25	0.00702	0.00505	0.00495	0.00526
8319.5	0.00717	0.00518	0.00506	0.00536
8319.74	0.00724	0.00532	0.0052	0.00547
8320.01	0.0075	0.00545	0.00533	0.00561
8320.27	0.00774	0.00559	0.00547	0.00575
8320.5	0.00793	0.00572	0.00561	0.00588
8320.75	0.00818	0.00585	0.00575	0.00602
8321	0.00847	0.006	0.00589	0.00613
8321.24	0.00864	0.00616	0.00604	0.00623
8321.5	0.00891	0.00634	0.00621	0.00635
8321.76	0.00924	0.0065	0.00637	0.00648
8322	0.00947	0.00666	0.00652	0.00659
8322.24	0.00969	0.00686	0.0067	0.0067
8322.48	0.01008	0.00701	0.00688	0.00682
8322.73	0.0104	0.0072	0.00705	0.00698
8323.01	0.01079	0.00743	0.00728	0.00716
8323.25	0.01121	0.00761	0.00745	0.00733
8323.51	0.0115	0.00785	0.00767	0.00754
8323.75	0.01192	0.00805	0.00788	0.00775
8323.99	0.01221	0.00829	0.00811	0.00795
8324.25	0.01269	0.00855	0.00834	0.00816
8324.52	0.01327	0.0088	0.00859	0.00837
8324.75	0.01375	0.00905	0.00884	0.00852
8325	0.01428	0.00931	0.0091	0.00872
8325.25	0.01491	0.00959	0.00939	0.00891
8325.51	0.01559	0.00992	0.00971	0.00911
8325.74	0.01635	0.01021	0.00999	0.00929
8326.01	0.01712	0.0106	0.01036	0.0095
8326.26	0.01791	0.01096	0.01071	0.00974
8326.51	0.01887	0.01138	0.01111	0.01001
8326.75	0.01997	0.01178	0.01149	0.01031
8326.99	0.02119	0.01223	0.01192	0.01063
8327.26	0.02239	0.0128	0.01244	0.011
8327.5	0.02391	0.01329	0.01295	0.01135
8327.76	0.02563	0.01395	0.01356	0.01174
8328	0.02754	0.01463	0.01418	0.0121
8328.25	0.02984	0.01541	0.01491	0.01249
8328.49	0.03258	0.01618	0.01572	0.01286
8328.76	0.03574	0.01729	0.01674	0.0133
8329	0.03954	0.01851	0.0179	0.01371
8329.26	0.04434	0.02007	0.01931	0.01421
8329.5	0.0505	0.02182	0.02096	0.01476
8329.75	0.05834	0.02435	0.02337	0.01549
8330.02	0.06858	0.02778	0.02635	0.01639
8330.26	0.08154	0.03208	0.03051	0.01739
8330.49	0.09738	0.03743	0.03532	0.01846
8330.75	0.11585	0.04397	0.04183	0.01982
8331	0.13633	0.05169	0.04818	0.02156
8331.24	0.15797	0.05692	0.05299	0.02363
8331.5	0.17985	0.05975	0.05587	0.02633
8331.75	0.20123	0.05936	0.05552	0.02927
8332.01	0.22166	0.05587	0.05248	0.03261
8332.25	0.24115	0.05154	0.04851	0.03563
8332.49	0.25938	0.04662	0.0443	0.03801
8332.75	0.27633	0.04262	0.04068	0.0393
8333.01	0.29177	0.03973	0.03813	0.03891
8333.26	0.30583	0.03803	0.03674	0.0372
8333.5	0.31813	0.03734	0.03617	0.03534
8333.75	0.32884	0.03741	0.03633	0.03416
8334	0.33807	0.03812	0.03707	0.03416
8334.25	0.34593	0.03945	0.03837	0.03477
8334.51	0.35281	0.04148	0.04043	0.03596
8334.75	0.3589	0.04387	0.0427	0.03759
8335	0.36436	0.04685	0.04579	0.03959
8335.26	0.36939	0.05085	0.05016	0.04233
8335.52	0.37436	0.05619	0.05481	0.04558
8335.73	0.37938	0.0611	0.05955	0.04877
8336	0.38492	0.06813	0.06625	0.05375
8336.24	0.39114	0.07554	0.07283	0.05931
8336.49	0.39831	0.08399	0.08094	0.06601
8336.75	0.40633	0.09351	0.09007	0.07311
8337.01	0.41518	0.10462	0.09987	0.07992
8337.25	0.42451	0.11558	0.1106	0.08605
8337.51	0.4339	0.12891	0.1235	0.0932
8337.75	0.44321	0.14316	0.13614	0.10027
8337.99	0.45211	0.15708	0.15075	0.1082
8338.24	0.46052	0.17222	0.16535	0.11754
8338.49	0.46855	0.18984	0.18335	0.12775
8338.75	0.47628	0.21003	0.20341	0.13986
8339.01	0.48371	0.23248	0.22496	0.15408
8339.27	0.4912	0.25947	0.2512	0.17247
8339.52	0.49896	0.28761	0.28018	0.19461
8339.76	0.50706	0.32225	0.31014	0.22004
8340	0.51564	0.35563	0.34242	0.24998
8340.26	0.52493	0.39307	0.38118	0.28154
8340.51	0.53507	0.43397	0.41935	0.31009
8340.76	0.54596	0.47571	0.45869	0.33725
8340.98	0.55757	0.50902	0.49359	0.35962
8341.25	0.57023	0.55183	0.53275	0.38679
8341.5	0.58373	0.58731	0.56912	0.40955
8341.75	0.59803	0.62215	0.60293	0.43232
8341.99	0.61308	0.65359	0.63402	0.45349
8342.24	0.62862	0.68372	0.66833	0.47523
8342.49	0.64483	0.71297	0.69978	0.4991
8342.76	0.66156	0.74269	0.7311	0.52761
8343.01	0.67843	0.76956	0.76288	0.56041
8343.27	0.69597	0.79518	0.7918	0.59943
8343.5	0.71329	0.81697	0.81893	0.63956
8343.75	0.73119	0.84399	0.84939	0.68911
8344.01	0.74895	0.87161	0.87899	0.74319
8344.25	0.76686	0.89711	0.90822	0.80022
8344.52	0.78472	0.92587	0.94271	0.86257
8344.75	0.80224	0.95378	0.97106	0.9176
8345	0.81929	0.98143	1.00487	0.97101
8345.25	0.83595	1.00863	1.03775	1.02122
8345.5	0.85138	1.04061	1.07195	1.0662
8345.75	0.86614	1.06917	1.10666	1.11015
8346.02	0.87967	1.09799	1.13921	1.15541
8346.25	0.89146	1.12233	1.16625	1.19709
8346.51	0.90191	1.14466	1.19051	1.2436
8346.74	0.91054	1.16322	1.21257	1.28436
8347.01	0.91774	1.18444	1.2333	1.33019
8347.24	0.92313	1.20024	1.24807	1.36848
8347.51	0.92773	1.21611	1.26309	1.41182
8347.75	0.93075	1.22871	1.27556	1.45228
8348	0.9328	1.23977	1.28455	1.49319
8348.27	0.93441	1.25037	1.29256	1.53827
8348.5	0.93476	1.25712	1.29795	1.5787
8348.76	0.93463	1.26317	1.30078	1.62022
8348.99	0.93342	1.26586	1.30089	1.65532
8349.25	0.93219	1.2664	1.29905	1.69231
8349.5	0.93048	1.26453	1.2952	1.7198
8349.74	0.92787	1.26122	1.28899	1.73432
8350.01	0.92567	1.25459	1.27977	1.73274
8350.25	0.92309	1.24841	1.27152	1.7193
8350.5	0.92013	1.24018	1.26253	1.69389
8350.75	0.91757	1.23194	1.25295	1.66411
8351	0.91522	1.22303	1.24293	1.6304
8351.26	0.91315	1.21355	1.23286	1.5915
8351.51	0.91085	1.20498	1.22457	1.55263
8351.76	0.90903	1.19751	1.21537	1.51579
8352	0.90837	1.19039	1.20671	1.47882
8352.25	0.90874	1.18549	1.19801	1.44083
8352.5	0.90992	1.17985	1.19121	1.40231
8352.75	0.91191	1.1758	1.18523	1.36086
8352.99	0.91476	1.17231	1.18014	1.32049
8353.25	0.9182	1.16826	1.17506	1.27775
8353.49	0.92269	1.16458	1.17086	1.24275
8353.76	0.92737	1.16115	1.16592	1.21011
8354.01	0.93288	1.15731	1.16122	1.18476
8354.25	0.93882	1.15423	1.15609	1.16385
8354.51	0.9446	1.14948	1.15083	1.14491
8354.76	0.95078	1.14514	1.14506	1.12881
8355.01	0.95621	1.14098	1.13974	1.11579
8355.26	0.96162	1.13587	1.13387	1.10265
8355.5	0.96645	1.13112	1.12821	1.08996
8355.75	0.97038	1.12538	1.12213	1.07555
8356	0.9736	1.11931	1.11557	1.06043
8356.25	0.9757	1.11356	1.10878	1.0418
8356.49	0.97679	1.10696	1.10222	1.0207
8356.75	0.97764	1.09985	1.09503	0.99701
8357	0.97728	1.09296	1.08812	0.97392
8357.24	0.97591	1.08665	1.08194	0.95278
8357.5	0.97423	1.07971	1.07492	0.93056
8357.75	0.97215	1.07278	1.06899	0.91072
8358.01	0.96947	1.06597	1.06268	0.89152
8358.25	0.96659	1.06014	1.05753	0.87537
8358.49	0.96309	1.0531	1.05092	0.86029
8358.75	0.96026	1.04712	1.04416	0.84579
8358.98	0.95761	1.04205	1.03856	0.83423
8359.25	0.95518	1.03619	1.03161	0.82101
8359.5	0.95361	1.03043	1.0263	0.80936
8359.76	0.95179	1.02499	1.02086	0.79821
8360	0.9502	1.01988	1.01615	0.78998
8360.25	0.94836	1.01397	1.01158	0.78392
8360.5	0.94667	1.00838	1.00636	0.78
8360.76	0.94446	1.00245	1.00118	0.77813
8361	0.94256	0.9971	0.99633	0.77854
8361.27	0.94058	0.99156	0.99111	0.78052
8361.5	0.93838	0.98654	0.98662	0.78352
8361.76	0.93598	0.98142	0.98167	0.78809
8362.01	0.93314	0.97651	0.97676	0.79358
8362.26	0.93031	0.97143	0.97219	0.80038
8362.49	0.92722	0.96747	0.96754	0.80833
8362.75	0.92454	0.96262	0.96294	0.81935
8363	0.92111	0.95808	0.95842	0.83151
8363.25	0.91826	0.95376	0.95357	0.84539
8363.5	0.91539	0.94953	0.94891	0.85967
8363.75	0.91289	0.94502	0.94446	0.87407
8363.99	0.91038	0.9409	0.93988	0.88613
8364.26	0.90832	0.93654	0.93484	0.89829
8364.51	0.90654	0.93239	0.9303	0.90803
8364.75	0.90472	0.9284	0.92606	0.9163
8365.01	0.90334	0.92398	0.92096	0.92311
8365.25	0.9024	0.91963	0.91658	0.92764
8365.52	0.90123	0.9152	0.91137	0.93161
8365.76	0.90033	0.91096	0.90717	0.93418
8366.02	0.89986	0.90667	0.90228	0.93577
8366.25	0.89892	0.90278	0.89782	0.93588
8366.5	0.89821	0.89838	0.89316	0.93424
8366.74	0.89806	0.89409	0.88842	0.93108
8367.01	0.89765	0.88972	0.88347	0.9263
8367.25	0.89702	0.8853	0.87877	0.92115
8367.5	0.89694	0.88085	0.87437	0.91562
8367.75	0.89666	0.8763	0.86975	0.90971
8368	0.89668	0.87247	0.86538	0.90403
8368.24	0.89641	0.86852	0.86131	0.89889
8368.5	0.8967	0.86391	0.85678	0.89345
8368.75	0.89679	0.86025	0.85264	0.88857
8369.01	0.89743	0.85612	0.84832	0.8832
8369.25	0.89796	0.85256	0.84453	0.87819
8369.5	0.89895	0.8494	0.84061	0.87325
8369.76	0.89994	0.84615	0.8373	0.86794
8370	0.90118	0.84306	0.83394	0.8634
8370.24	0.90263	0.83997	0.83073	0.85941
8370.49	0.90441	0.83722	0.82785	0.85564
8370.76	0.90621	0.83467	0.8249	0.85209
8371	0.90805	0.83247	0.82235	0.84901
8371.25	0.91039	0.82996	0.81975	0.84582
8371.49	0.91296	0.82794	0.81768	0.84271
8371.74	0.91582	0.82601	0.81548	0.83966
8372	0.91833	0.82413	0.81331	0.83654
8372.25	0.92118	0.82259	0.81169	0.83344
8372.5	0.92415	0.82111	0.81005	0.82997
8372.75	0.92754	0.81972	0.80857	0.82593
8373.01	0.93086	0.81876	0.80746	0.82143
8373.27	0.93412	0.81758	0.80649	0.81658
8373.51	0.93754	0.8171	0.80581	0.81239
8373.75	0.94108	0.81654	0.80527	0.80836
8374.01	0.94467	0.81622	0.80493	0.80443
8374.24	0.94826	0.81607	0.80497	0.80135
8374.51	0.95183	0.81619	0.80515	0.79811
8374.74	0.9556	0.81653	0.80552	0.79559
8375.01	0.95966	0.81725	0.80618	0.79313
8375.25	0.96311	0.81787	0.80699	0.79119
8375.52	0.96746	0.81893	0.80825	0.78929
8375.76	0.97096	0.82013	0.80955	0.78776
8376.01	0.97517	0.82165	0.81099	0.78651
8376.24	0.97877	0.82314	0.81272	0.78559
8376.5	0.9829	0.82503	0.81483	0.78512
8376.75	0.98683	0.82718	0.8172	0.7852
8377.01	0.99071	0.82954	0.81958	0.78581
8377.25	0.99482	0.83205	0.82201	0.78677
8377.51	0.99886	0.83504	0.82527	0.78827
8377.76	1.00242	0.83792	0.82825	0.79015
8378	1.00571	0.84095	0.83131	0.79216
8378.25	1.00938	0.8443	0.83503	0.79454
8378.5	1.01267	0.8478	0.83852	0.7971
8378.74	1.01542	0.85151	0.84259	0.7998
8379	1.01824	0.85531	0.84667	0.80296
8379.25	1.02115	0.85932	0.85104	0.80679
8379.51	1.02302	0.86351	0.85491	0.81118
8379.76	1.02515	0.86791	0.85929	0.816
8380.01	1.02694	0.87212	0.86399	0.82087
8380.26	1.02813	0.87649	0.86859	0.82601
8380.51	1.02929	0.88093	0.87319	0.83112
8380.75	1.02996	0.88548	0.87787	0.83582
8381	1.03074	0.88983	0.88263	0.84044
8381.25	1.02998	0.89447	0.88751	0.84471
8381.51	1.03022	0.8993	0.89255	0.84924
8381.75	1.03011	0.90348	0.89737	0.8529
8381.99	1.02877	0.90791	0.90198	0.85639
8382.25	1.02779	0.91289	0.90713	0.86026
8382.48	1.02678	0.91698	0.91133	0.86377
8382.76	1.02495	0.92211	0.91687	0.86809
8383	1.02322	0.92669	0.92156	0.87197
8383.98	1.01422	0.94387	0.94035	0.8859
8384.95	1.00201	0.96063	0.95843	0.89694
8385.94	0.98778	0.97688	0.97599	0.90732
8386.94	0.9729	0.99231	0.99267	0.92437
8387.96	0.95938	1.00625	1.00805	0.94715
8388.96	0.94726	1.01897	1.02171	0.97261
8390	0.93667	1.03	1.03383	1.00656
8391.04	0.92727	1.03896	1.04342	1.04218
8392.09	0.9198	1.04522	1.05037	1.07185
8393.12	0.9145	1.04903	1.05451	1.09762
8394.2	0.91201	1.05025	1.05618	1.12098
8395.29	0.91179	1.04873	1.05523	1.13737
8396.35	0.91304	1.04546	1.05234	1.15107
8397.45	0.91402	1.04077	1.04768	1.16392
8398.54	0.91388	1.03492	1.04214	1.17203
8399.65	0.91258	1.02828	1.03573	1.17573
8400.78	0.91138	1.02179	1.02931	1.16955
8401.91	0.91029	1.01536	1.02306	1.15598
8403.04	0.91079	1.0101	1.0179	1.13709
8404.19	0.91296	1.00594	1.01335	1.11183
8405.36	0.91697	1.00277	1.00954	1.08938
8406.52	0.9224	1.00056	1.00661	1.06671
8407.71	0.92799	0.99878	1.00403	1.03967
8408.88	0.93251	0.99734	1.00177	1.01812
8410.07	0.93603	0.99628	0.99982	0.99758
8411.26	0.94016	0.99568	0.99802	0.97746
8412.49	0.94564	0.9955	0.99664	0.96081
8413.73	0.95242	0.9961	0.99585	0.94258
8414.94	0.96069	0.99636	0.99495	0.92662
8416.2	0.96856	0.99651	0.99396	0.91404
8417.45	0.97615	0.99596	0.99262	0.90326
8418.71	0.98332	0.9948	0.99064	0.89672
8419.98	0.99088	0.99324	0.9882	0.89346
8421.24	0.99941	0.9906	0.98547	0.89311
8422.53	1.00847	0.98747	0.98186	0.8961
8423.84	1.01879	0.98356	0.97778	0.90303
8425.14	1.02915	0.97908	0.97364	0.91313
8426.47	1.03934	0.97437	0.96906	0.92421
8427.79	1.04828	0.96961	0.96475	0.93682
8429.12	1.05448	0.96538	0.96086	0.94692
8430.48	1.057	0.96192	0.95792	0.95481
8431.82	1.05655	0.95945	0.95603	0.95941
8433.19	1.05212	0.95791	0.95513	0.96186
8434.56	1.04478	0.95778	0.95536	0.96397
8435.92	1.03533	0.95848	0.95667	0.96631
8437.34	1.02491	0.96065	0.95913	0.96964
8438.73	1.01394	0.9637	0.96267	0.97354
8440.14	1.00279	0.96762	0.96672	0.97913
8441.56	0.99106	0.97212	0.97131	0.98829
8442.99	0.98077	0.97632	0.97587	0.9992
8444.43	0.97281	0.98056	0.9803	1.01364
8445.86	0.96668	0.98442	0.98409	1.02708
8447.31	0.96025	0.9871	0.98712	1.03818
8448.78	0.95232	0.98925	0.98934	1.04505
8450.27	0.94207	0.99027	0.9906	1.0461
8451.75	0.93065	0.99082	0.99128	1.04198
8453.24	0.91935	0.99066	0.99148	1.03478
8454.73	0.90976	0.98979	0.99077	1.02339
8456.24	0.90331	0.98883	0.98997	1.00987
8457.78	0.90076	0.98787	0.98904	0.99316
8459.32	0.90142	0.98689	0.98823	0.97482
8460.86	0.90553	0.98635	0.98772	0.95854
8462.41	0.91238	0.98636	0.98748	0.94193
8463.95	0.92103	0.98687	0.98788	0.9301
8465.54	0.93112	0.98815	0.98881	0.92182
8467.11	0.94196	0.98977	0.99036	0.92217
8468.69	0.9523	0.99167	0.99236	0.93085
8470.3	0.96147	0.99421	0.99458	0.94589
8471.89	0.96858	0.99682	0.99719	0.96701
8473.52	0.97232	0.99939	0.99975	0.98874
8475.14	0.97318	1.00181	1.00237	1.01053
8476.76	0.97195	1.00422	1.00473	1.02712
8478.41	0.96983	1.00632	1.00705	1.03723
8480.07	0.96864	1.00826	1.00884	1.03988
8481.72	0.97122	1.00981	1.01059	1.03668
8483.39	0.97891	1.01111	1.01195	1.02904
8485.08	0.99261	1.012	1.01293	1.02113
8486.76	1.01076	1.01258	1.01345	1.0137
8488.47	1.03016	1.01261	1.01364	1.01002
8490.17	1.04739	1.01233	1.01344	1.0107
8491.88	1.06116	1.01185	1.01274	1.01483
8493.61	1.07011	1.01098	1.01176	1.02097
8495.35	1.07531	1.00965	1.01023	1.02791
8497.11	1.07889	1.00803	1.00857	1.03538
8498.86	1.08001	1.0061	1.00657	1.04184
8500.63	1.07895	1.00404	1.00454	1.04717
8502.4	1.07536	1.002	1.00232	1.04959
8504.17	1.0677	0.99985	1.00008	1.04933
8505.97	1.05664	0.99794	0.99804	1.04641
8507.77	1.04179	0.99609	0.99623	1.04077
8509.57	1.0245	0.99463	0.99466	1.03291
8511.41	1.0046	0.99333	0.99336	1.02194
8513.23	0.98301	0.9926	0.99231	1.00975
8515.08	0.96054	0.99189	0.99159	0.99524
8516.92	0.93928	0.9917	0.99123	0.979
8518.78	0.92111	0.99205	0.99131	0.96374
8520.66	0.90787	0.9925	0.99168	0.94609
8522.54	0.90133	0.9932	0.99215	0.93252
8524.41	0.90172	0.99392	0.99277	0.92092
8526.29	0.90842	0.99478	0.99364	0.91409
8528.2	0.91988	0.99547	0.99437	0.91221
8530.11	0.9341	0.99617	0.99499	0.91607
8532.04	0.94903	0.99688	0.99567	0.92533
8533.99	0.96287	0.99736	0.99627	0.93937
8535.92	0.97548	0.9977	0.99661	0.9562
8537.88	0.98601	0.99815	0.99705	0.97401
8539.84	0.99343	0.99825	0.99748	0.99123
8541.8	0.998	0.99845	0.99781	1.00599
8543.77	0.99997	0.99809	0.99889	1.01901
8545.78	0.99898	0.99806	0.9983	1.02885
8547.76	0.99812	0.99903	0.99815	1.03585
8549.78	0.99665	0.99913	0.99894	1.03955
8551.81	0.99492	0.99935	0.9995	1.04064
8553.81	0.99223	0.99985	0.99996	1.03939
8555.85	0.98894	1.00023	1.00056	1.03684
8557.89	0.98489	1.00093	1.00131	1.03366
8559.94	0.98123	1.0014	1.00184	1.03038
8562.01	0.98041	1.00167	1.00231	1.02634
8564.09	0.98346	1.00211	1.00287	1.02259
8566.15	0.99119	1.00238	1.00322	1.01972
8568.26	1.00284	1.00246	1.00344	1.01723
8570.37	1.01532	1.00254	1.00351	1.0154
8572.48	1.02653	1.00268	1.00361	1.01355
8574.58	1.03561	1.00244	1.00345	1.01127
8576.7	1.04267	1.0022	1.00357	1.00814
8578.84	1.04724	1.00163	1.00324	1.00498
8581	1.05016	1.00184	1.00261	1.00195
8583.16	1.05061	1.00194	1.00243	0.99925
8585.31	1.04834	1.00144	1.00223	0.99761
8587.48	1.04275	1.0013	1.00206	0.99709
8589.69	1.03385	1.00117	1.00194	0.99752
8591.87	1.02284	1.00118	1.00176	0.99811
8594.06	1.01058	1.00124	1.00151	0.99801
8596.29	0.99827	1.00128	1.00153	0.99627
8598.51	0.98702	1.00128	1.00141	0.99353
8600.74	0.97738	1.00109	1.00126	0.98945
8603.01	0.9703	1.00102	1.00135	0.98523
8605.24	0.96606	1.00131	1.00099	0.9812
8607.48	0.96422	1.00124	1.001	0.97823
8609.76	0.96459	1.00117	1.00103	0.9768
8612.03	0.96615	1.00128	1.00089	0.97668
8614.32	0.96763	1.00131	1.00073	0.97823
8616.64	0.96897	1.00132	1.00074	0.9803
8618.91	0.96982	1.00118	1.0008	0.98429
8621.23	0.97082	1.00129	1.00025	0.989
8623.57	0.97161	1.00106	1.00035	0.99402
8625.91	0.9725	1.0009	1.00023	0.99975
8628.24	0.97366	1.00083	1.00011	1.0053
8630.59	0.97612	1.00071	1.00003	1.01023
8632.95	0.97943	1.00045	1.00004	1.01453
8635.33	0.98311	1.00049	1	1.01778
8637.71	0.98756	1.00022	0.99991	1.01951
8640.11	0.99148	1.00002	0.99963	1.02041
8642.5	0.99537	0.99974	0.99949	1.02061
8644.91	0.99837	0.99927	0.99932	1.02008
8647.31	1.0008	0.99893	0.99901	1.01848
8649.76	1.00274	0.99836	0.9983	1.0155
8652.18	0.99775	0.99814	0.99781	1.01119
8654.63	1.00665	0.99792	0.99639	1.00554
8657.09	1.01114	0.9983	0.99807	0.99913
8659.53	1.01381	0.9978	0.99811	0.99307
8662.03	1.01738	0.99771	0.99798	0.98802
8664.5	1.0209	0.99766	0.998	0.98489
8666.99	1.02404	0.9976	0.99815	0.98362
8669.49	1.02569	0.99783	0.99832	0.98384
8672	1.02561	0.99812	0.99835	0.98525
8674.53	1.02337	0.99793	0.99886	0.98746
8677.06	1.02029	0.9988	0.99901	0.98885
8679.62	1.01578	0.99914	0.99931	0.98994
8682.15	1.01106	0.99913	0.99986	0.99038
8684.72	1.00595	0.99971	0.99998	0.99007
8687.28	1.00155	0.99996	1.00028	0.98957
8689.84	0.99828	1.00026	1.0006	0.9895
8692.43	0.99667	1.00049	1.00069	0.99037
8695.04	0.99681	1.00073	1.00104	0.99243
8697.64	0.99793	1.00096	1.00095	0.9954
8700.26	0.9992	1.00109	1.00108	0.99886
8702.89	0.99977	1.00118	1.00111	1.00232
8705.52	0.99848	1.00128	1.00108	1.00559
8708.17	0.99483	1.0011	1.00118	1.00865
8710.81	0.99134	1.0013	1.00136	1.01154
8713.48	0.98684	1.00126	1.00126	1.01419
8716.14	0.98426	1.00136	1.00127	1.01613
8718.81	0.98366	1.00122	1.00111	1.01693
8721.5	0.98424	1.00101	1.00097	1.01677
8724.21	0.98535	1.00094	1.00089	1.01569
8726.91	0.98599	1.00078	1.00078	1.01389
8729.65	0.98669	1.00088	1.00015	1.01145
8732.37	0.98825	1.00003	1.00083	1.00838
8735.12	0.98982	1.00022	1.00018	1.00452
8737.84	0.9913	1.0001	1.00003	1.00007
8740.59	0.99343	1	0.99983	0.99534
8743.37	0.99538	0.99987	0.99974	0.99124
8746.13	0.99742	0.9998	0.99964	0.98831
8748.9	0.99942	0.99977	0.9996	0.9866
8751.71	1.0015	0.99976	0.99962	0.98669
8754.52	1.00381	0.99969	0.99959	0.98814
8757.32	1.00566	0.99966	0.99958	0.99033
8760.12	1.00743	0.99979	0.99955	0.99284
8762.96	1.00908	0.99969	0.99961	0.99519
8765.81	1.01078	0.99966	0.99962	0.99686
8768.65	1.01237	0.99971	0.99959	0.99763
8771.51	1.01356	0.99964	0.99963	0.99768
8774.37	1.01446	0.99961	0.99948	0.99744
8777.25	1.01498	0.9995	0.99949	0.99719
8780.13	1.01457	0.9995	0.99945	0.99704
8783.03	1.01311	0.99952	0.99946	0.99673
8785.93	1.01101	0.99951	0.99948	0.9968
8788.84	1.00849	0.99958	0.99951	0.99662
8791.77	1.00573	0.99969	0.99961	0.99693
8794.7	1.00329	0.99979	0.99965	0.99701
8797.63	1.00176	0.99986	0.99978	0.99795
8800.57	1.00098	0.99982	0.99994	0.99888
8803.54	1.00077	0.99994	0.99999	0.99971
8806.51	1.00124	1.00002	1.00009	1.00077
8809.47	1.00143	1.00003	0.99997	1.00211
8812.46	1.00273	0.99991	1.00033	1.00371
8815.46	1.00326	1.00011	1.00018	1.00556
8818.49	1.00328	1.0001	1.00013	1.00715
8821.5	1.00304	1.0001	1.00024	1.00821
8824.52	1.00224	1.00013	1.00016	1.00852
8827.54	1.00081	1.00008	1.0002	1.00818
8830.59	0.99928	1.00007	1.00027	1.00736
8833.65	0.9979	1.00013	1.00028	1.00623
8836.72	0.99728	1.00006	1.00027	1.00511
8839.77	0.99691	1.00015	1.0003	1.00412
8842.86	0.99668	1.00017	1.00037	1.00311
8845.94	0.99628	1.00023	1.00038	1.002
8849.05	0.99575	1.00025	1.00044	1.00074
8852.17	0.9955	1.00023	1.0004	0.99953
8855.28	0.99549	1.0003	1.00019	0.99841
8858.38	0.99575	1.00033	1.00044	0.99741
8861.53	0.99647	1.00028	1.00044	0.99655
8864.68	0.99747	1.00045	1.0005	0.99612
8867.83	0.99884	1.00048	1.00044	0.99627
8871.01	1.00017	1.00039	1.00043	0.9967
8874.18	1.0018	1.00038	1.00045	0.99712
8877.35	1.00355	1.00031	1.00039	0.99719
8880.55	1.0055	1.00033	1.00038	0.99718
8883.76	1.00752	1.00035	1.00039	0.99703
8886.95	1.00944	1.00028	1.00033	0.99694
8890.18	1.0111	1.0004	1.00039	0.99706
8893.41	1.01226	1.00027	1.00038	0.99743
8896.68	1.01261	1.00025	1.00033	0.99816
8899.89	1.01223	1.00028	1.00021	0.99926
8903.15	1.01092	1.00027	1.00016	1.00068
8906.43	1.00915	1.00031	1.00012	1.00233
8909.71	1.0072	1.00026	1.00006	1.00416
8912.98	1.00558	1.00008	1.00002	1.00573
8916.29	1.00426	1	0.99989	1.00667
8919.6	1.00329	0.99985	0.99984	1.00681
8922.9	1.00285	0.99983	0.99979	1.00627
8926.24	1.00235	0.9997	0.99966	1.0053
8929.55	1.00201	0.99959	0.99954	1.00386
8932.9	1.0021	0.99972	0.99946	1.00255
8936.26	1.00198	0.99933	0.99982	1.00148
8939.6	1.00197	0.99949	0.99955	1.0008
8942.99	1.00198	0.99946	0.9994	1.00054
8946.36	1.00186	0.99939	0.99935	1.00057
8949.77	1.00179	0.99959	0.99936	1.00066
8953.15	1.00156	0.99952	0.99932	1.0007
8956.56	1.00129	0.99952	0.99936	1.00045
8959.97	1.00109	0.99954	0.99932	0.99994
8963.4	1.00065	0.99956	0.99934	0.99932
8966.85	1.00031	0.99958	0.99924	0.99878
8970.29	0.99973	0.99961	0.99922	0.99852
8973.74	0.9993	0.99963	0.9992	0.99861
8977.21	0.99907	0.99965	0.99912	0.99891
8980.69	0.99903	0.99967	0.99909	0.99929
8984.16	0.99894	0.99969	0.99903	0.99966
8987.62	0.99921	0.99972	0.99891	0.99994
8991.16	0.9995	0.99974	0.99888	1.00014
8994.68	0.99965	0.99976	0.99883	1.00034
8998.18	0.99982	0.99978	0.99893	1.00058
9001.7	1.0003	0.9998	0.99867	1.0007
9005.23	1.00064	0.99983	0.99865	1.00095
9008.78	1.00107	0.99985	0.99857	1.00117
9012.35	1.00163	0.99987	0.99851	1.00144
9015.91	1.0023	0.99989	0.99842	1.00189
9019.5	1.00265	0.99991	0.99828	1.00239
9023.07	1.00298	0.99994	0.99826	1.0028
9026.66	1.00292	0.99996	0.9981	1.00309
9030.26	1.00283	0.99998	0.9979	1.00309
9033.89	1.00282	1.00001	0.9978	1.00278
9037.51	1.00256	1.00003	0.99764	1.00218
9041.15	1.00242	1.00005	0.99758	1.00151
9044.77	1.00209	1.00007	0.99741	1.00096
9048.42	1.00167	1.0001	0.99732	1.00052
9052.07	1.00116	1.00012	0.99719	1.00024
9055.77	1.0006	1.00014	0.99712	0.99997
9059.47	1.00019	1.00017	0.99702	0.99984
9063.1	0.99963	1.00019	0.99685	0.99988
9066.81	0.9993	1.00021	0.99677	0.99999
9070.52	0.99892	1.00023	0.99661	1.00025
9074.22	0.99872	1.00026	0.99633	1.00038
9077.99	0.99834	1.00028	0.99627	1.00029
9081.71	0.9978	1.0003	0.99609	1.00011
9085.46	0.99737	1.00033	0.99592	0.99945
9089.2	0.99706	1.00035	0.99575	0.99891
9092.97	0.99676	1.00038	0.99556	0.99843
9096.72	0.99643	1.0004	0.9954	0.99801
9100.52	0.99605	1.00042	0.99528	0.99771
9104.32	0.99569	1.00045	0.99511	0.99736
9108.13	0.99514	1.00047	0.99491	0.99714
9111.91	0.99481	1.00049	0.99455	0.99705
9115.73	0.99436	1.00052	0.99466	0.99705
9119.57	0.994	1.00054	0.99433	0.99708
9123.38	0.9935	1.00057	0.99415	0.99716
9127.27	0.99323	1.00059	0.99402	0.99738
9131.09	0.99298	1.00061	0.99379	0.99765
9134.98	0.99295	1.00064	0.99361	0.99793
9138.81	0.99296	1.00066	0.9934	0.9982
9142.7	0.99288	1.00069	0.99321	0.99848
9146.64	0.99316	1.00071	0.993	0.99876
9150.51	0.99305	1.00074	0.99283	0.99903
9154.43	0.99308	1.00076	0.99256	0.99931
9158.35	0.99304	1.00079	0.99234	0.99959
9162.28	0.99283	1.00081	0.99211	0.99987
9166.21	0.99265	1.00083	0.99172	1.00016
9170.15	0.99224	1.00086	0.99154	1.00044
9174.13	0.99189	1.00088	0.99128	1.00072
9178.09	0.99142	1.00091	0.99107	1.001
9182.07	0.9911	1.00093	0.99078	1.00129
9186.04	0.99064	1.00096	0.99055	1.00157
9190.04	0.99042	1.00098	0.99032	1.00186
9194.05	0.99018	1.00101	0.99004	1.00214
9198.08	0.98991	1.00103	0.98972	1.00243
9202.1	0.98955	1.00106	0.98948	1.00272
9206.13	0.98924	1.00108	0.98924	1.00301
9210.16	0.98875	1.00111	0.98886	1.00329
9214.24	0.9882	1.00114	0.98855	1.00358
9218.25	0.98758	1.00116	0.98829	1.00387
9222.35	0.98696	1.00119	0.98794	1.00416
9226.44	0.98637	1.00121	0.98765	1.00445
9230.49	0.98573	1.00124	0.98737	1.00474
9234.59	0.98515	1.00126	0.9871	1.00504
9238.72	0.9843	1.00129	0.9869	1.00533
9242.84	0.98408	1.00131	0.98643	1.00562
9246.95	0.98346	1.00134	0.98604	1.00592
9251.09	0.98281	1.00137	0.98577	1.00621
9255.25	0.98228	1.00139	0.98533	1.00651
9259.41	0.98172	1.00142	0.98498	1.00681
9263.56	0.98118	1.00144	0.98462	1.0071
9267.73	0.98059	1.00147	0.98428	1.0074
9271.92	0.98002	1.0015	0.98396	1.0077
9276.11	0.97948	1.00152	0.9836	1.008
9280.31	0.97901	1.00155	0.98319	1.0083
9284.53	0.97848	1.00158	0.98285	1.0086
9288.73	0.97801	1.0016	0.98254	1.0089
9292.99	0.97752	1.00163	0.98213	1.0092
9297.19	0.97711	1.00166	0.98182	1.0095
9301.47	0.97677	1.00168	0.98143	1.00981
9305.71	0.97625	1.00171	0.9809	1.01011
9309.97	0.97587	1.00174	0.98045	1.01042

## Sheet: Figure 3f
The k3-weighted FT-EXAFS spectra for NNU-55-Ni samples before and after photocatalytic CO2RR
r	Ref_Ni_foil	Ni_7017-1	After catalysis	NiO
0	0.39115	0.10035	0.02124	0.20807
0.03068	0.38366	0.1743	0.173	0.2534
0.06136	0.36365	0.29329	0.33297	0.34837
0.09204	0.33836	0.40304	0.47186	0.44642
0.12272	0.31868	0.48941	0.58017	0.52588
0.1534	0.31498	0.54468	0.65046	0.5755
0.18408	0.33005	0.56408	0.67762	0.58891
0.21476	0.35678	0.54545	0.65911	0.56338
0.24544	0.38388	0.48929	0.5952	0.50006
0.27612	0.40207	0.39896	0.489	0.40515
0.3068	0.4066	0.28166	0.34643	0.29446
0.33748	0.39782	0.15546	0.17655	0.21203
0.36816	0.38115	0.11594	0.03807	0.2398
0.39884	0.36595	0.23842	0.21559	0.35615
0.42951	0.36201	0.38794	0.40443	0.48566
0.46019	0.37338	0.52593	0.57511	0.59204
0.49087	0.39479	0.63767	0.71459	0.6551
0.52155	0.41502	0.71247	0.81148	0.6612
0.55223	0.42277	0.74188	0.8563	0.60274
0.58291	0.41061	0.71985	0.84196	0.482
0.61359	0.37743	0.64297	0.76421	0.33078
0.64427	0.33173	0.511	0.62205	0.30317
0.67495	0.29788	0.32829	0.41801	0.53732
0.70563	0.31427	0.12311	0.16032	0.88909
0.73631	0.39628	0.22355	0.16207	1.28
0.76699	0.52099	0.52048	0.5041	1.67349
0.79767	0.66176	0.84579	0.87226	2.04088
0.82835	0.80075	1.17848	1.24798	2.35699
0.85903	0.92649	1.50291	1.61438	2.60103
0.88971	1.03144	1.80426	1.95464	2.75855
0.92039	1.11062	2.06868	2.2528	2.82377
0.95107	1.16034	2.28397	2.49462	2.80195
0.98175	1.17702	2.4405	2.66858	2.71172
1.01243	1.15632	2.53209	2.76694	2.58678
1.04311	1.09294	2.5571	2.78695	2.47505
1.07379	0.98129	2.51982	2.73237	2.42998
1.10447	0.8171	2.43212	2.6155	2.4909
1.13515	0.59957	2.31573	2.46024	2.66303
1.16583	0.33476	2.20418	2.30556	2.91902
1.19651	0.08216	2.14165	2.20625	3.21991
1.22718	0.32458	2.17275	2.22167	3.53463
1.25786	0.64643	2.32275	2.38743	3.84867
1.28854	0.93733	2.5846	2.69424	4.16486
1.31922	1.16033	2.92672	3.10009	4.49926
1.3499	1.28068	3.30985	3.55553	4.87346
1.38058	1.26863	3.69759	4.01705	5.30492
1.41126	1.10586	4.05946	4.4496	5.79866
1.44194	0.80223	4.37099	4.82561	6.3436
1.47262	0.50165	4.61314	5.12389	6.91433
1.5033	0.76554	4.77189	5.32888	7.47619
1.53398	1.48228	4.83799	5.43032	7.99117
1.56466	2.33279	4.80681	5.42303	8.42276
1.59534	3.20743	4.67815	5.3067	8.73939
1.62602	4.02691	4.45604	5.08564	8.91643
1.6567	4.72367	4.14842	4.76838	8.93696
1.68738	5.25309	3.76675	4.36729	8.79182
1.71806	5.6167	3.32552	3.89791	8.47911
1.74874	5.89702	2.84177	3.37847	8.00372
1.77942	6.29125	2.33474	2.82926	7.37718
1.8101	7.08896	1.82596	2.27245	6.61834
1.84078	8.53739	1.34077	1.73263	5.75535
1.87146	10.7052	0.91507	1.24007	4.82993
1.90214	13.499	0.61789	0.84246	3.90593
1.93282	16.7521	0.55775	0.62889	3.08601
1.9635	20.2752	0.69332	0.66206	2.52889
1.99418	23.8737	0.86393	0.82157	2.38812
2.02485	27.3538	0.99328	0.98038	2.61505
2.05553	30.5299	1.05778	1.09099	2.97707
2.08621	33.2321	1.05273	1.14189	3.27873
2.11689	35.3153	0.98324	1.13709	3.426
2.14757	36.6666	0.86344	1.09094	3.4247
2.17825	37.2124	0.72129	1.02782	3.41227
2.20893	36.9223	0.61153	0.98179	3.68866
2.23961	35.8102	0.61608	0.98937	4.56774
2.27029	33.9334	0.76499	1.07106	6.11484
2.30097	31.3878	1.00249	1.21867	8.19677
2.33165	28.3009	1.27111	1.40583	10.6481
2.36233	24.823	1.5364	1.60448	13.3159
2.39301	21.1171	1.77702	1.79195	16.0558
2.42369	17.3478	1.9784	1.95148	18.7282
2.45437	13.6716	2.13032	2.07122	21.1991
2.48505	10.2279	2.22609	2.14345	23.3451
2.51573	7.1336	2.26212	2.16395	25.0589
2.54641	4.48366	2.23775	2.1316	26.2552
2.57709	2.37768	2.15505	2.04802	26.8751
2.60777	1.13062	2.01856	1.91724	26.8897
2.63845	1.38636	1.83506	1.74534	26.3021
2.66913	2.02543	1.61324	1.54013	25.1459
2.69981	2.42042	1.36358	1.3109	23.4839
2.73049	2.53498	1.09839	1.06845	21.4034
2.76117	2.41106	0.83292	0.82582	19.0101
2.79185	2.10037	0.58977	0.6013	16.4221
2.82252	1.65049	0.4137	0.42802	13.7617
2.8532	1.10393	0.38043	0.36485	11.1483
2.88388	0.52433	0.48334	0.43025	8.69155
2.91456	0.41911	0.6277	0.55318	6.48612
2.94524	1.04889	0.76215	0.67912	4.6084
2.97592	1.76196	0.86874	0.78722	3.11716
3.0066	2.46907	0.94173	0.87055	2.05759
3.03728	3.13462	0.98096	0.92812	1.45153
3.06796	3.72993	0.99004	0.96232	1.22469
3.09864	4.23203	0.9758	0.978	1.18428
3.12932	4.62595	0.94813	0.98188	1.19342
3.16	4.90672	0.91959	0.98197	1.22814
3.19068	5.08017	0.90409	0.98659	1.2948
3.22136	5.16194	0.91374	1.00295	1.37044
3.25204	5.17461	0.95485	1.03562	1.40273
3.28272	5.1433	1.02576	1.08557	1.33698
3.3134	5.09039	1.11862	1.1503	1.13939
3.34408	5.03107	1.22314	1.22498	0.83016
3.37476	4.97123	1.32941	1.30383	0.64488
3.40544	4.9086	1.42927	1.38119	1.06759
3.43612	4.83657	1.51651	1.45208	1.89269
3.4668	4.74899	1.58683	1.51251	2.88698
3.49748	4.64458	1.63755	1.55952	3.95967
3.52816	4.53012	1.66739	1.59114	5.04714
3.55884	4.42302	1.67626	1.60629	6.09394
3.58952	4.35323	1.66503	1.6047	7.05195
3.62019	4.36367	1.63538	1.58681	7.88234
3.65087	4.50568	1.58953	1.55364	8.55765
3.68155	4.82665	1.53015	1.50667	9.06307
3.71223	5.3536	1.46012	1.44774	9.39656
3.74291	6.08371	1.38241	1.37896	9.56794
3.77359	6.98695	1.29991	1.30256	9.59668
3.80427	8.01464	1.21536	1.22082	9.50869
3.83495	9.10715	1.13118	1.13597	9.33238
3.86563	10.1991	1.04946	1.05014	9.09444
3.89631	11.223	0.97186	0.96526	8.81611
3.92699	12.1133	0.89956	0.88302	8.51083
3.95767	12.8098	0.83331	0.80486	8.18381
3.98835	13.2616	0.77338	0.73194	7.83384
4.01903	13.4309	0.71965	0.66508	7.45679
4.04971	13.2957	0.67164	0.60485	7.04999
4.08039	12.852	0.62861	0.55145	6.61657
4.11107	12.1161	0.58966	0.50481	6.1691
4.14175	11.1254	0.55382	0.46454	5.73216
4.17243	9.94063	0.52017	0.42999	5.34289
4.20311	8.65103	0.48787	0.40029	5.0478
4.23379	7.38416	0.45626	0.37445	4.89296
4.26447	6.32112	0.42486	0.35145	4.90797
4.29515	5.69074	0.39343	0.33036	5.0924
4.32583	5.66992	0.36195	0.31043	5.41632
4.35651	6.22398	0.33066	0.29112	5.8341
4.38719	7.13979	0.30004	0.2722	6.29942
4.41786	8.20106	0.27083	0.25368	6.77366
4.44854	9.26225	0.24401	0.23585	7.22809
4.47922	10.2374	0.22078	0.21919	7.6429
4.5099	11.0774	0.20242	0.20433	8.00529
4.54058	11.7541	0.19006	0.19192	8.30742
4.57126	12.2519	0.18425	0.18249	8.54458
4.60194	12.5623	0.18465	0.17629	8.71375
4.63262	12.6813	0.19014	0.17325	8.81245
4.6633	12.6087	0.19919	0.17295	8.8381
4.69398	12.3479	0.2103	0.17479	8.78773
4.72466	11.907	0.22226	0.17813	8.65799
4.75534	11.2992	0.23421	0.18245	8.44546
4.78602	10.544	0.24559	0.18736	8.14714
4.8167	9.66767	0.25606	0.19268	7.76089
4.84738	8.70357	0.26544	0.1983	7.28595
4.87806	7.69165	0.27365	0.2042	6.72329
4.90874	6.67824	0.28066	0.21039	6.07589
4.93942	5.71543	0.28647	0.21682	5.34886
4.9701	4.85967	0.29108	0.22346	4.54942
5.00078	4.16717	0.29452	0.2302	3.68689
5.03146	3.68117	0.29684	0.23697	2.7725
5.06214	3.41013	0.29811	0.24368	1.8193
5.09282	3.31375	0.29841	0.25027	0.84281
5.1235	3.31906	0.29786	0.25671	0.17054
5.15418	3.35389	0.29662	0.26299	1.13301
5.18486	3.36751	0.29481	0.26907	2.08807
5.21553	3.33306	0.29256	0.27487	3.0021
5.24621	3.24202	0.28996	0.28026	3.85688
5.27689	3.09785	0.28702	0.285	4.63502
5.30757	2.91097	0.28371	0.28877	5.32001
5.33825	2.69494	0.27987	0.29117	5.89668
5.36893	2.46389	0.27531	0.29177	6.35173
5.39961	2.2307	0.26978	0.29013	6.67434
5.43029	2.00607	0.263	0.28581	6.85677
5.46097	1.79827	0.25472	0.27848	6.8949
5.49165	1.61335	0.24472	0.26788	6.78875
5.52233	1.45564	0.23288	0.25387	6.54283
5.55301	1.32794	0.21917	0.23647	6.16637
5.58369	1.23134	0.20369	0.21583	5.67327
5.61437	1.1644	0.1867	0.19221	5.08197
5.64505	1.12257	0.16861	0.16604	4.41505
5.67573	1.09849	0.15002	0.13783	3.69879
5.70641	1.0833	0.13176	0.10819	2.96299
5.73709	1.06835	0.11491	0.0778	2.24178
5.76777	1.04674	0.10079	0.04736	1.57852
5.79845	1.01412	0.09081	0.0176	1.04474
5.82913	0.9692	0.08592	0.011	0.78282
5.85981	0.91377	0.08594	0.03737	0.87568
5.89049	0.85265	0.08948	0.06123	1.11546
5.92117	0.79304	0.09462	0.08205	1.32992
5.95185	0.74309	0.09963	0.09943	1.46203
5.98253	0.70909	0.10328	0.11313	1.49792
6.0132	0.69216	0.10477	0.12302	1.44116
6.04388	0.68651	0.10366	0.12908	1.3058
6.07456	0.68131	0.09977	0.13145	1.11531
6.10524	0.66462	0.09315	0.13037	0.9058
6.13592	0.62731	0.08406	0.12617	0.73516
6.1666	0.567	0.07291	0.11931	0.68181
6.19728	0.49472	0.06032	0.11027	0.7747
6.22796	0.44825	0.04721	0.09961	0.94983
6.25864	0.49265	0.03516	0.0879	1.1362
6.28932	0.65509	0.02724	0.07573	1.29302
6.32	0.90171	0.02748	0.06362	1.39911
6.35068	1.19454	0.03479	0.05209	1.44403
6.38136	1.50664	0.04453	0.04156	1.42407
6.41204	1.81676	0.05398	0.0324	1.34023
6.44272	2.10631	0.0619	0.02487	1.19704
6.4734	2.35864	0.06767	0.01923	1.00148
6.50408	2.55938	0.07099	0.01572	0.76223
6.53476	2.69719	0.07174	0.01453	0.48898
6.56544	2.76454	0.06996	0.01552	0.19347
6.59612	2.75857	0.0658	0.01821	0.13336
6.6268	2.682	0.05953	0.02204	0.44787
6.65748	2.54422	0.05151	0.02657	0.76445
6.68816	2.36278	0.04217	0.03144	1.07103
6.71884	2.16544	0.03205	0.03626	1.35959
6.74952	1.99189	0.02191	0.04068	1.62276
6.7802	1.89061	0.01334	0.04434	1.85358
6.81087	1.90337	0.01107	0.04693	2.04556
6.84155	2.04115	0.01671	0.0482	2.19284
6.87223	2.27846	0.02421	0.04797	2.29047
6.90291	2.5731	0.0311	0.04611	2.33469
6.93359	2.88547	0.03667	0.04261	2.32326
6.96427	3.18517	0.04063	0.0375	2.25571
6.99495	3.4506	0.04286	0.03092	2.13353
7.02563	3.66716	0.04336	0.02305	1.96029
7.05631	3.82573	0.0422	0.01414	1.74175
7.08699	3.92158	0.03951	0.00447	1.48613
7.11767	3.95353	0.03549	0.00563	1.20501
7.14835	3.92334	0.0304	0.01583	0.91656
7.17903	3.83515	0.02458	0.02581	0.65753
7.20971	3.69504	0.0185	0.03525	0.51635
7.24039	3.51055	0.01312	0.04388	0.59697
7.27107	3.29037	0.01061	0.05144	0.8312
7.30175	3.04399	0.01293	0.05775	1.1124
7.33243	2.78147	0.01805	0.06266	1.39457
7.36311	2.51323	0.02377	0.0661	1.6577
7.39379	2.24979	0.0292	0.06802	1.89019
7.42447	2.00155	0.03392	0.06848	2.08375
7.45515	1.77821	0.0377	0.06757	2.23187
7.48583	1.58785	0.04036	0.06545	2.32935
7.51651	1.43543	0.04181	0.06233	2.37239
7.54719	1.32113	0.04198	0.05849	2.35883
7.57787	1.23946	0.04085	0.05431	2.2885
7.60854	1.18025	0.03848	0.05019	2.16363
7.63922	1.13121	0.03497	0.04664	1.98917
7.6699	1.08076	0.0305	0.04416	1.77321
7.70058	1.01987	0.02542	0.04315	1.52741
7.73126	0.94272	0.02034	0.04375	1.26793
7.76194	0.84668	0.01647	0.04578	1.01735
7.79262	0.73216	0.01569	0.04884	0.80827
7.8233	0.60283	0.01876	0.05244	0.6834
7.85398	0.4674	0.02417	0.05616	0.66941
7.88466	0.3464	0.03035	0.05965	0.73725
7.91534	0.28845	0.03642	0.06265	0.82955
7.94602	0.34317	0.04187	0.06501	0.90523
7.9767	0.47617	0.04636	0.06661	0.94409
8.00738	0.63757	0.04968	0.0674	0.94
8.03806	0.8046	0.05167	0.06738	0.89735
8.06874	0.96705	0.05227	0.06661	0.83093
8.09942	1.11922	0.05147	0.06517	0.76755
8.1301	1.25757	0.04933	0.06319	0.74426
8.16078	1.37975	0.04597	0.06083	0.79185
8.19146	1.48432	0.04159	0.0583	0.91109
8.22214	1.57055	0.03643	0.05582	1.07665
8.25282	1.63826	0.03087	0.05364	1.25935
8.2835	1.68775	0.02537	0.05198	1.43668
8.31418	1.71968	0.02067	0.051	1.59342
8.34486	1.73504	0.01778	0.05081	1.72008
8.37554	1.73504	0.01755	0.05138	1.81177
8.40621	1.72109	0.01969	0.05256	1.86723
8.43689	1.69471	0.02302	0.05417	1.88799
8.46757	1.65747	0.02655	0.05598	1.87757
8.49825	1.61099	0.02968	0.05776	1.8406
8.52893	1.55682	0.03212	0.05933	1.78198
8.55961	1.4964	0.03371	0.06054	1.70635
8.59029	1.43102	0.03441	0.06131	1.61777
8.62097	1.36173	0.03425	0.06158	1.51988
8.65165	1.2893	0.03332	0.06136	1.41641
8.68233	1.21418	0.03175	0.06069	1.31195
8.71301	1.13648	0.02972	0.05965	1.21267
8.74369	1.056	0.02745	0.05836	1.12652
8.77437	0.97226	0.02519	0.05693	1.06226
8.80505	0.88458	0.02319	0.05552	1.0268
8.83573	0.79221	0.0217	0.05427	1.02167
8.86641	0.69447	0.02087	0.05331	1.04112
8.89709	0.59089	0.02071	0.05274	1.07375
8.92777	0.48139	0.02109	0.05265	1.10618
8.95845	0.3665	0.02181	0.05306	1.12624
8.98913	0.24785	0.02264	0.05399	1.12472
9.01981	0.13114	0.0234	0.05542	1.0959
9.05049	0.06767	0.02399	0.05729	1.03759
9.08117	0.15686	0.02435	0.05954	0.95078
9.11185	0.27528	0.02451	0.06209	0.83935
9.14253	0.39215	0.02451	0.06485	0.70957
9.17321	0.5016	0.02446	0.06771	0.56973
9.20388	0.60009	0.0245	0.07056	0.43
9.23456	0.68488	0.02474	0.0733	0.30331
9.26524	0.75391	0.0253	0.0758	0.20872
9.29592	0.80594	0.02622	0.07796	0.17145
9.3266	0.8407	0.02751	0.07968	0.18728
9.35728	0.85903	0.02907	0.0809	0.21495
9.38796	0.863	0.03079	0.08157	0.22816
9.41864	0.85591	0.03254	0.08168	0.21834
9.44932	0.84219	0.03416	0.08123	0.1847
9.48	0.82708	0.03553	0.08027	0.13041
9.51068	0.81591	0.03654	0.07886	0.06293
9.54136	0.8131	0.03708	0.07711	0.04219
9.57204	0.82109	0.03709	0.07512	0.11937
9.60272	0.83964	0.03653	0.073	0.2026
9.6334	0.866	0.03538	0.07086	0.27924
9.66408	0.8957	0.03365	0.06879	0.34391
9.69476	0.92372	0.0314	0.06687	0.3931
9.72544	0.9453	0.0287	0.06512	0.42491
9.75612	0.95651	0.02571	0.06357	0.43902
9.7868	0.95452	0.0226	0.06218	0.43666
9.81748	0.93768	0.01965	0.06093	0.42045
9.84816	0.9055	0.01725	0.05976	0.39427
9.87884	0.85863	0.01585	0.05862	0.36316
9.90952	0.79873	0.01574	0.05747	0.33314
9.9402	0.72845	0.01687	0.05628	0.31087
9.97088	0.65143	0.0188	0.05501	0.30233

## Sheet: Figure 4a
TEM image of the bulky NNU-55-Ni

## Sheet: Figure 4b
AFM image of the bulky NNU-55-Ni

## Sheet: Figure 4c
The height profile along the white line represents the thickness of the bulky NNU-55-Ni
Distance (nm)	Height (nm)
0	-0.17126
21.2162	0.02345
42.4324	4.33243
63.6486	12.4481
84.8648	17.8111
106.081	20.4718
127.297	32.4284
148.513	49.2325
169.73	68.2199
190.946	82.313
212.162	85.7041
233.378	88.5262
254.595	97.5428
275.811	103.659
297.027	106.719
318.243	105.996
339.459	107.407
360.675	96.8935
381.892	94.6585
403.108	95.3073
424.324	94.4589
445.54	93.5037
466.757	94.6073
487.973	94.0593
509.189	96.1831
530.405	94.6796
551.621	94.4514
572.837	91.5127
594.054	73.5495
615.27	15.3593
636.486	0.5844
657.702	0.03298
678.918	0.06516
700.135	0.02586

## Sheet: Figure 4d
TEM images of the bulky NNU-55-Ni-NS

[truncated: 10 more sheets: Figure 4e, Figure 4f, Figure 4g, Figure 4h, Figure 5a, Figrue 5b, Figure 6b, Figure 6c, Figure 6d, Figure 7h]
